# Supplementary material for: High-Spatial-Resolution Benchtop X-ray Fluorescence Imaging through Bragg-Diffraction-Based Focusing with Bent Mosaic Graphite Crystals: A Simulation Study
Source: Int J Mol Sci. 2024 Apr 26;25(9):4733. doi: 10.3390/ijms25094733 (PMC11083219; doi:10.3390/ijms25094733)
Supplement: Supplementary file 1 [file ijms-25-04733-s001.zip]

Archive with 1 entries (1 files):
- ijms-2940389-supplementary.pdf
